# Supplementary material for: Acute Hepatopancreatic Necrosis Disease (AHPND) related microRNAs in Litopenaeus vannamei infected with AHPND-causing strain of Vibrio parahemolyticus
Source: BMC Genomics. 2018 May 8;19:335. doi: 10.1186/s12864-018-4728-4 (PMC5941466; doi:10.1186/s12864-018-4728-4)
Supplement: Supplementary file 1 — Table S1. Conserved miRNA families analysis of L. vannamei. (XLS 76 kb) [file 12864_2018_4728_MOESM1_ESM.xls]

## Sheet: Sheet2
Table S1 Conserved miRNA families analysis of L. vannamei
number of conserved miRNA families	mirb9	mirb10	mirb2	mirb46	mirb263	mirb276	mirb7	mirb1	mirb8	mirb133	mirb184	mirb210	mirb275	mirb279	mirb34	mirb67	mirb25	mirb124	mirb317	mirbiabb4	letb7	mirb216	mirb219	bantam	mirb305	mirb315	mirb87	mirb29	mirb31	mirb12	mirb14	mirb278	undef	mirb33	mirb282	mirb11	mirb316	mirb137	mirb252	mirb308	mirb286	mirb965	mirb190	mirb274	mirb306	mirb927	mirb6	mirb318	mirb932
Drosophila melabgaster	+	+	+	+	+	+	+	+	+	+	+	+	+	+	+	+	+	+	+	+	+	+	+	+	+	+	+	+	+	+	+	+	+	+	+	+	+	+	+	+	+	+	+	+	+	+	+	+	+
Drosophila simulans	+	+	+	+	+	+	+	+	+	+	+	+	+	+	+	+	+	+	+	+	+	+	+	+	+	+	+	+	+	+	+	+	+	+	+	+	+	+	+	+	+	+	+	-	-	+	+	+	+
Bombyx mori	+	+	+	+	+	+	+	+	+	+	+	+	+	+	+	+	+	+	+	+	+	+	-	+	+	-	+	+	+	-	+	+	+	+	+	+	+	+	+	+	-	+	+	+	+	+	-	-	+
Drosophila pseudoobscura	+	+	+	+	+	+	+	+	+	+	+	+	+	+	+	+	+	+	+	+	+	+	+	+	+	+	+	+	+	+	+	+	+	+	+	+	+	+	+	+	+	+	+	+	+	+	+	+	+
Drosophila virilis	+	+	+	+	+	+	+	+	+	+	+	+	+	+	+	+	+	+	+	+	+	+	+	+	+	+	+	+	+	+	+	+	+	+	+	+	+	+	+	+	+	+	+	+	+	+	+	+	+
Aedes aegypti	+	+	+	+	+	+	+	+	+	+	+	+	+	+	+	+	+	+	+	+	+	+	+	+	+	+	+	+	+	+	+	+	+	+	+	+	+	+	+	+	+	+	+	-	-	+	-	-	+
Tribolium castaneum	+	+	+	+	+	+	+	+	+	+	+	+	+	+	+	+	+	+	+	+	+	+	+	+	+	+	+	+	+	+	+	-	+	+	+	+	+	+	+	-	-	+	+	-	-	+	-	-	+
Apis mellifera	+	+	+	+	+	+	+	+	+	+	+	+	+	+	+	+	+	+	+	+	+	+	+	+	+	+	+	+	+	+	+	+	+	+	+	+	+	+	+	-	-	+	+	-	-	+	-	-	+
Culex quinquefasciatus	+	+	+	+	+	+	+	+	+	+	+	+	+	+	-	-	+	+	+	+	+	+	-	+	+	+	+	+	+	+	+	+	+	+	-	+	+	+	+	+	-	+	+	-	-	-	-	-	+
Abpheles gambiae	+	+	+	+	+	+	+	+	+	+	+	+	+	+	+	+	+	+	+	+	+	+	+	+	+	+	+	-	-	+	+	+	+	-	+	+	-	+	-	+	+	+	+	-	-	+	-	-	-
Drosophila ananassae	+	+	+	+	+	+	+	+	+	+	+	+	+	+	+	+	+	+	+	+	+	+	+	+	+	+	+	+	+	+	+	+	-	+	+	+	+	-	-	+	+	-	-	+	+	-	+	+	-
Drosophila sechellia	+	+	+	+	+	+	+	+	+	+	+	+	+	+	+	+	+	+	+	+	+	+	+	+	+	+	+	+	+	+	+	+	-	+	+	+	+	-	-	+	+	-	-	+	+	-	+	+	-
Drosophila erecta	+	+	+	+	+	+	+	+	+	+	+	+	+	+	+	+	+	+	+	+	+	+	+	+	+	+	+	+	+	+	+	+	-	+	+	+	+	-	-	+	+	-	-	+	+	-	+	+	-
Drosophila willistoni	+	+	+	+	+	+	+	+	+	+	+	+	+	+	+	+	+	+	+	+	+	+	+	+	+	+	+	+	+	+	+	+	+	+	+	+	+	-	-	+	+	-	-	+	+	-	+	+	-
Drosophila yakuba	+	+	+	+	+	+	+	+	+	+	+	+	+	+	+	+	+	+	+	+	+	+	+	+	+	+	+	+	+	-	+	+	-	+	+	+	+	-	-	+	+	-	-	+	+	-	+	+	-
Drosophila grimshawi	+	+	+	+	+	+	+	+	+	+	+	+	+	+	+	+	+	+	+	+	+	+	+	+	+	+	+	+	+	+	+	+	-	+	+	+	+	-	-	+	+	-	-	+	+	-	+	+	-
Drosophila mojavensis	+	+	+	+	+	+	+	+	+	+	+	+	+	+	+	+	+	+	+	+	+	+	+	+	+	+	+	+	+	+	+	+	-	+	+	+	+	-	-	+	+	-	-	+	+	-	+	+	-
Drosophila persimilis	+	+	+	+	+	+	+	+	+	+	+	+	+	+	+	+	+	+	+	+	+	+	+	+	+	+	+	-	+	+	+	+	-	+	+	+	+	-	-	+	+	-	-	+	+	-	+	+	-
Nasonia vitripennis	+	+	+	+	+	+	+	+	+	+	+	+	+	+	+	+	+	+	+	+	+	+	+	+	+	+	-	+	+	+	+	-	-	+	+	-	-	+	+	-	-	-	+	-	-	+	-	-	+
Acyrthosiphon pisum	+	+	+	+	+	+	+	+	+	-	+	+	+	+	+	+	-	+	-	+	+	-	+	+	-	+	+	+	-	-	+	+	+	-	-	-	+	+	+	-	-	+	+	-	-	+	-	-	-
Ixodes scapularis	+	+	+	-	+	+	+	+	+	+	+	-	+	+	-	+	-	+	+	+	+	-	+	+	+	+	+	+	-	+	-	+	+	-	-	-	-	+	+	-	-	-	-	-	-	-	-	-	-
Daphnia pulex	+	+	+	+	+	+	+	+	+	+	-	-	+	+	+	+	+	+	+	+	-	+	+	+	-	+	-	+	+	+	-	+	+	+	-	-	-	+	+	-	-	+	-	-	-	-	-	-	-
Nasonia giraulti	+	+	+	+	+	+	-	+	-	+	+	+	+	-	+	-	+	-	+	+	+	+	+	-	+	-	-	+	+	-	+	-	-	-	-	-	-	+	+	-	-	-	-	-	-	+	-	-	+
Tetranychus urticae	+	+	+	+	+	+	+	+	-	+	+	+	-	+	+	+	+	+	+	-	-	-	-	-	-	-	+	-	-	+	-	-	+	-	-	-	-	+	+	-	-	-	+	-	-	-	-	-	-
Nasonia longicornis	+	+	+	+	+	+	+	-	+	+	+	-	+	-	+	-	+	-	-	-	-	-	+	-	+	+	-	-	+	+	-	-	-	-	+	-	-	+	+	-	-	-	-	-	-	+	-	-	+
Plutella xylostella	+	+	+	+	+	-	+	-	-	-	-	+	-	+	-	-	-	-	-	-	-	+	-	-	-	-	-	-	-	-	-	-	+	-	-	-	-	-	+	-	-	+	-	+	+	-	-	-	-
Locusta migratoria	+	+	-	+	-	+	-	-	+	-	-	+	-	-	-	+	-	-	-	-	-	-	-	-	-	-	-	-	-	-	-	-	-	-	-	-	-	-	-	-	-	-	-	-	-	-	-	-	-
Strigamia maritima	-	-	-	-	-	-	-	-	-	-	-	-	-	-	-	-	-	-	-	-	-	-	-	-	-	-	-	-	-	-	-	-	+	-	-	-	-	-	-	-	-	+	-	-	-	-	-	-	-
Rhipicephalus microplus	-	-	-	-	-	-	-	-	-	-	-	-	-	-	-	-	-	-	-	-	-	-	-	-	-	-	-	-	-	-	-	-	+	-	-	-	-	-	-	-	-	-	-	-	-	-	-	-	-
Marsupenaeus japonicus	-	-	-	-	-	-	-	-	-	-	-	-	-	-	-	-	-	-	-	-	-	-	-	-	-	-	-	-	-	-	-	-	+	-	-	-	-	-	-	-	-	-	-	-	-	-	-	-	-
[truncated: 54 more columns]
