# Supplementary material for: Acute Hepatopancreatic Necrosis Disease (AHPND) related microRNAs in Litopenaeus vannamei infected with AHPND-causing strain of Vibrio parahemolyticus
Source: BMC Genomics. 2018 May 8;19:335. doi: 10.1186/s12864-018-4728-4 (PMC5941466; doi:10.1186/s12864-018-4728-4)
Supplement: Supplementary file 2 — Table S2. The potential targets of AHPND related miRNAs. (XLS 63 kb) [file 12864_2018_4728_MOESM2_ESM.xls]

## Sheet: Sheet1
Table S2 The potential targets of AHPND related miRNAs
miRNA	miRNA_log2	gene	gene_log2	Description
bbe-miR-210-5p	-2.87041	Unigene5114_All	1.06035	p63-like transcription factor [Saccoglossus kowalevskii]
	-2.87041	Unigene5032_All	1.18665	putative microtubule-associated protein, partial [Leishmania braziliensis MHOM/BR/75/M2904] MHOM/BR/75/M2904]
	-2.87041	CL2636.Contig1_All	1.16782	hypothetical protein DAPPUDRAFT_64687 [Daphnia pulex]
	-2.87041	Unigene3365_All	1.59817	Protein AF-17, partial [Tupaia chinensis]
	-2.87041	Unigene402_All	1.57185	PREDICTED: uncharacterized protein LOC100962876 [Otolemur garnettii]
	-2.87041	Unigene5144_All	1.60289	PREDICTED: ubiquitin-activating enzyme E1 [Monodelphis domestica]
	-2.87041	CL3703.Contig2_All	1.089	PREDICTED: interferon alpha-inducible protein 6 isoform 1 [Saimiri boliviensis boliviensis]
	-2.87041	Unigene13333_All	3.22706	hypothetical protein DAPPUDRAFT_304421 [Daphnia pulex]
	-2.87041	Unigene10324_All	1.20153	hypothetical protein BRAFLDRAFT_117849 [Branchiostoma floridae]
	-2.87041	Unigene8392_All	1.87381	hypothetical protein DAPPUDRAFT_320238 [Daphnia pulex]
	-2.87041	Unigene444_All	1.26739	Mucin-2 [Pteropus alecto]
	-2.87041	CL2636.Contig2_All	1.54498	hypothetical protein DAPPUDRAFT_64687 [Daphnia pulex]
	-2.87041	Unigene7288_All	2.24465	Kazal-type serine proteinase inhibitor 4 [Fenneropenaeus chinensis]
	-2.87041	Unigene17959_All	1.16437	PREDICTED: hypothetical protein LOC100640421 [Amphimedon queenslandica]
hsa-miR-1243	-4.40092	Unigene15360_All	1.1738	hypothetical protein DAPPUDRAFT_50786 [Daphnia pulex]
mmu-miR-470-5p	-3.28544	Unigene15507_All	1.18231	PREDICTED: esterase FE4-like isoform 1 [Acyrthosiphon pisum]
	-3.28544	Unigene14477_All	1.16024	Gamma-crystallin A [Lepeophtheirus salmonis]
	-3.28544	Unigene9935_All	4.24517	--
	-3.28544	CL642.Contig3_All	1.05878	PREDICTED: serine/threonine-protein phosphatase 6 regulatory ankyrin repeat subunit C-like, partial [Strongylocentrotus purpuratus]
	-3.28544	Unigene23818_All	1.54105	--
	-3.28544	CL3847.Contig1_All	1.24829	antifreeze glycoprotein precursor, partial [Eleginus gracilis]
	-3.28544	CL3748.Contig2_All	1.2694	Gamma-crystallin A [Lepeophtheirus salmonis]
	-3.28544	Unigene7910_All	1.22166	protein singed wings 2 precursor, putative [Pediculus humanus corporis]
	-3.28544	Unigene5291_All	1.0453	prostaglandin F synthase [Penaeus monodon]
	-3.28544	Unigene4335_All	1.59247	hypothetical protein DAPPUDRAFT_92990 [Daphnia pulex]
	-3.28544	CL1172.Contig4_All	1.08059	trypsinogen 2 [Litopenaeus vannamei]
age-miR-127	-2.58801	CL3403.Contig1_All	1.44927	tetraspanin-like protein CD9 [Fenneropenaeus chinensis]
	-2.58801	Unigene11669_All	1.00186	AGAP002634-PA [Anopheles gambiae str. PEST]
	-2.58801	CL551.Contig4_All	2.49162	hypothetical protein CAPTEDRAFT_135197, partial [Capitella teleta]
	-2.58801	CL878.Contig1_All	1.48216	lectin 3 [Macrobrachium rosenbergii]
	-2.58801	Unigene17759_All	1.64882	--
	-2.58801	Unigene6789_All	1.55154	HD phosphohydrolase-like [Saccoglossus kowalevskii]
	-2.58801	CL793.Contig1_All	1.83074	C-type lectin [Penaeus monodon]
	-2.58801	Unigene711_All	1.7693	minicollagen 1 [Carukia barnesi]
bmo-miR-2758-5p	-4.94841	Unigene21055_All	2.36132	PREDICTED: agmatinase, mitochondrial-like [Oreochromis niloticus]
aca-miR-10b-5p	-1.15733	Unigene27957_All	11.6116	lysine-tRNA ligase [Acanthamoeba castellanii str. Neff]
	-1.15733	CL3071.Contig2_All	1.01408	hypothetical protein DAPPUDRAFT_309106 [Daphnia pulex]
hsa-miR-211-5p	-5.0928	Unigene10640_All	1.32961	Neuronal acetylcholine receptor subunit alpha-2 precursor [Caligus rogercresseyi]
	-5.0928	Unigene6908_All	1.04337	vitelline membrane outer layer 1-like protein [Scylla paramamosain]
	-5.0928	Unigene15563_All	1.42455	--
	-5.0928	Unigene5726_All	1.15544	hypothetical protein DAPPUDRAFT_299971 [Daphnia pulex]
	-5.0928	CL1084.Contig1_All	1.16668	RecName: Full=Cytochrome P450 2L1; AltName: Full=CYPIIL1
	-5.0928	Unigene23044_All	1.35762	hypothetical protein DAPPUDRAFT_318471 [Daphnia pulex]
	-5.0928	Unigene19483_All	1.92893	AGAP003881-PA [Anopheles gambiae str. PEST]
	-5.0928	Unigene444_All	1.26739	Mucin-2 [Pteropus alecto]
	-5.0928	CL3997.Contig3_All	1.14689	PREDICTED: sulfotransferase family cytosolic 1B member 1-like [Megachile rotundata]
	-5.0928	Unigene900_All	1.49634	PREDICTED: similar to glucosyl/glucuronosyl transferases [Tribolium castaneum]
	-5.0928	Unigene18178_All	1.01611	PREDICTED: hypothetical protein LOC100641148, partial [Amphimedon queenslandica]
	-5.0928	Unigene15507_All	1.18231	PREDICTED: esterase FE4-like isoform 1 [Acyrthosiphon pisum]
	-5.0928	CL2515.Contig2_All	1.16811	lipoprotein [Salpingoeca sp. ATCC 50818]
	-5.0928	Unigene4392_All	1.12663	hypothetical protein SINV_02012 [Solenopsis invicta]
	-5.0928	CL2473.Contig2_All	1.96353	hypothetical protein DAPPUDRAFT_330735 [Daphnia pulex]
	-5.0928	Unigene14226_All	1.08328	hypothetical protein DAPPUDRAFT_248773 [Daphnia pulex]
	-5.0928	Unigene1743_All	1.16274	hypothetical protein [Plasmodium chabaudi chabaudi]
	-5.0928	Unigene20688_All	1.71132	nuclear transcription factor Tfp1 [Locusta migratoria]
	-5.0928	Unigene18035_All	1.0683	hypothetical protein BRAFLDRAFT_86827 [Branchiostoma floridae]
	-5.0928	Unigene745_All	1.66659	hypothetical protein DAPPUDRAFT_223037 [Daphnia pulex]
	-5.0928	CL1401.Contig2_All	1.59297	hypothetical protein TREES_T100014590 [Tupaia chinensis]
	-5.0928	CL1920.Contig3_All	1.46532	innexin 3 [Cancer borealis]
	-5.0928	Unigene4048_All	1.58171	hypothetical protein DAPPUDRAFT_127578 [Daphnia pulex]
	-5.0928	CL2724.Contig1_All	1.26468	--
	-5.0928	Unigene5164_All	1.94783	PREDICTED: hypothetical protein LOC100641148, partial [Amphimedon queenslandica]
tch-miR-210	-2.81596	Unigene5114_All	1.06035	p63-like transcription factor [Saccoglossus kowalevskii]
	-2.81596	Unigene5032_All	1.18665	putative microtubule-associated protein, partial [Leishmania braziliensis MHOM/BR/75/M2904]
	-2.81596	CL2636.Contig1_All	1.16782	hypothetical protein DAPPUDRAFT_64687 [Daphnia pulex]
	-2.81596	Unigene3365_All	1.59817	Protein AF-17, partial [Tupaia chinensis]
	-2.81596	Unigene402_All	1.57185	PREDICTED: uncharacterized protein LOC100962876 [Otolemur garnettii]
	-2.81596	Unigene5144_All	1.60289	PREDICTED: ubiquitin-activating enzyme E1 [Monodelphis domestica]
	-2.81596	CL3703.Contig2_All	1.089	PREDICTED: interferon alpha-inducible protein 6 isoform 1 [Saimiri boliviensis boliviensis]
	-2.81596	Unigene13333_All	3.22706	hypothetical protein DAPPUDRAFT_304421 [Daphnia pulex]
	-2.81596	Unigene10324_All	1.20153	hypothetical protein BRAFLDRAFT_117849 [Branchiostoma floridae]
	-2.81596	Unigene8392_All	1.87381	hypothetical protein DAPPUDRAFT_320238 [Daphnia pulex]
	-2.81596	Unigene444_All	1.26739	Mucin-2 [Pteropus alecto]
	-2.81596	CL2636.Contig2_All	1.54498	hypothetical protein DAPPUDRAFT_64687 [Daphnia pulex]
	-2.81596	Unigene7288_All	2.24465	Kazal-type serine proteinase inhibitor 4 [Fenneropenaeus chinensis]
	-2.81596	Unigene17959_All	1.16437	PREDICTED: hypothetical protein LOC100640421 [Amphimedon queenslandica]
mmu-miR-871-3p	-3.94841	CL2024.Contig1_All	1.26683	PREDICTED: similar to glucosyl/glucuronosyl transferases [Tribolium castaneum]
	-3.94841	Unigene17455_All	11.7589	TPA: putative 60S ribosomal protein L13 [Spadella cephaloptera]
	-3.94841	Unigene23688_All	1.73258	hypothetical protein DAPPUDRAFT_128102 [Daphnia pulex]
	-3.94841	Unigene14956_All	2.9351	lipoprotein receptor [Callinectes sapidus]
mmu-miR-3470a	-4.02241	Unigene24560_All	1.26794	vitelline membrane outer layer 1-like protein [Scylla paramamosain]
	-4.02241	CL262.Contig3_All	1.34884	hypothetical protein DAPPUDRAFT_200654 [Daphnia pulex]
	-4.02241	Unigene4206_All	1.3504	PREDICTED: similar to AGAP001957-PA [Tribolium castaneum]
	-4.02241	Unigene25362_All	12.2537	Ribosomal protein L18 [Oxytricha trifallax]
	-4.02241	Unigene21274_All	1.18363	PREDICTED: lambda-crystallin homolog [Metaseiulus occidentalis]
	-4.02241	Unigene7828_All	1.04923	sodium-dependent phosphate transporter [Aedes aegypti]
	-4.02241	Unigene12977_All	1.25198	proteophosphoglycan ppg4 [Leishmania braziliensis MHOM/BR/75/M2904]
	-4.02241	CL1256.Contig3_All	1.05188	phosphoenolpyruvate carboxykinase [Litopenaeus vannamei]
bta-miR-2284x	-4.87041	Unigene6846_All	1.28492	destabilase I [Litopenaeus vannamei]
sha-miR-10b	-1.16191	Unigene2751_All	1.40557	GL17332 [Drosophila persimilis]
	-1.16191	Unigene27957_All	11.6116	lysine-tRNA ligase [Acanthamoeba castellanii str. Neff]
	-1.16191	Unigene22975_All	1.03521	PREDICTED: cytokine receptor-like isoform 1 [Nasonia vitripennis]
	-1.16191	Unigene14477_All	1.16024	Gamma-crystallin A [Lepeophtheirus salmonis]
	-1.16191	Unigene15784_All	1.3718	PREDICTED: latrophilin 2-like [Saccoglossus kowalevskii]
	-1.16191	Unigene2940_All	1.22552	Pancreatic lipase-related protein 2 [Crassostrea gigas]
	-1.16191	Unigene14787_All	11.6282	40S ribosomal protein S19S [Loa loa]
	-1.16191	CL3071.Contig2_All	1.01408	hypothetical protein DAPPUDRAFT_309106 [Daphnia pulex]
	-1.16191	Unigene18394_All	1.60615	transmembrane protein, putative [Ixodes scapularis]
	-1.16191	Unigene12048_All	1.50806	MOSC domain-containing protein 1, mitochondrial [Acromyrmex echinatior]
bta-miR-362-5p	-3.40092	Unigene13217_All	1.48525	luciferin regenerating enzyme [Danaus plexippus]
bta-miR-30b-3p	-4.60737	Unigene23164_All	1.15953	cysteine dioxygenase [Culex quinquefasciatus]
	-4.60737	CL2034.Contig4_All	1.39931	PREDICTED: similar to glucosyl/glucuronosyl transferases [Tribolium castaneum]
	-4.60737	Unigene11026_All	1.91426	unknown [Dendroctonus ponderosae]
	-4.60737	Unigene3460_All	1.60968	PREDICTED: rCG33625-like [Saccoglossus kowalevskii]
	-4.60737	Unigene3077_All	1.55134	GJ18014 [Drosophila virilis]
	-4.60737	Unigene6897_All	1.4398	hypothetical protein DFA_11142 [Dictyostelium fasciculatum]
	-4.60737	Unigene24709_All	1.00299	vitelline membrane outer layer 1-like protein [Scylla paramamosain]
	-4.60737	CL2034.Contig1_All	1.43405	PREDICTED: similar to glucosyl/glucuronosyl transferases [Tribolium castaneum]
	-4.60737	CL4457.Contig1_All	3.45603	PREDICTED: PKHD domain-containing transmembrane protein C17orf101 homolog [Nasonia vitripennis]
	-4.60737	Unigene15468_All	1.60771	hypothetical protein DAPPUDRAFT_305015 [Daphnia pulex]
	-4.60737	Unigene28404_All	2.84495	GG19232 [Drosophila erecta]
	-4.60737	Unigene22872_All	1.79421	putative kinesin K39 [Leishmania major strain Friedlin]
bta-miR-485	-4.50784	Unigene15707_All	1.03938	Threonine synthase-like 2 [Crassostrea gigas]
	-4.50784	Unigene5032_All	1.18665	putative microtubule-associated protein, partial [Leishmania braziliensis MHOM/BR/75/M2904]
	-4.50784	CL1589.Contig2_All	1.66382	type III iodothyronine deiodinase [Gallus gallus]
	-4.50784	Unigene27633_All	1.85199	PREDICTED: hypothetical protein LOC100075123, partial [Ornithorhynchus anatinus]
	-4.50784	Unigene18175_All	1.62753	putative Transmembrane protein 195 [Danaus plexippus]
	-4.50784	Unigene20799_All	1.99669	hypothetical protein DAPPUDRAFT_316477 [Daphnia pulex]
	-4.50784	Unigene15951_All	1.02735	PREDICTED: phospholipid scramblase 2-like isoform 6 [Strongylocentrotus purpuratus]
	-4.50784	CL1769.Contig5_All	1.88175	chitinase [Marsupenaeus japonicus]
	-4.50784	Unigene5048_All	1.11757	GA14074, partial [Drosophila pseudoobscura pseudoobscura]
	-4.50784	Unigene19731_All	1.61145	PREDICTED: trans-1,2-dihydrobenzene-1,2-diol dehydrogenase-like [Megachile rotundata]
	-4.50784	Unigene17170_All	1.02478	Endoribonuclease-like protein [Daphnia pulex]
	-4.50784	CL2396.Contig2_All	1.12546	PREDICTED: predicted protein-like [Saccoglossus kowalevskii]
	-4.50784	Unigene8466_All	1.68638	--
	-4.50784	CL1769.Contig2_All	1.10568	chitinase 1 [Penaeus monodon]
	-4.50784	CL1920.Contig2_All	1.45622	innexin 3 [Cancer borealis]
	-4.50784	CL1769.Contig3_All	2.23739	chitinase 1 [Penaeus monodon]
	-4.50784	Unigene5442_All	1.98796	hypothetical protein DAPPUDRAFT_305015 [Daphnia pulex]
	-4.50784	CL1980.Contig2_All	1.39754	PREDICTED: uncharacterized protein LOC101168583 [Oryzias latipes]
	-4.50784	CL2473.Contig1_All	2.54108	proteophosphoglycan ppg4 [Leishmania braziliensis MHOM/BR/75/M2904]
	-4.50784	Unigene25206_All	5.48842	--
nvi-miR-2a	-3.60737	CL2312.Contig2_All	1.46384	chitin binding-like protein [Fenneropenaeus chinensis]
	-3.60737	CL3215.Contig2_All	1.1228	hypothetical protein [Trichomonas vaginalis G3]
	-3.60737	CL2312.Contig1_All	1.37917	chitin binding-like protein [Fenneropenaeus chinensis]
	-3.60737	Unigene7756_All	1.08601	Peroxisomal sarcosine oxidase [Crassostrea gigas]
	-3.60737	Unigene14956_All	2.9351	lipoprotein receptor [Callinectes sapidus]
bmo-miR-278-5p	-5.70048	Unigene7828_All	1.04923	sodium-dependent phosphate transporter [Aedes aegypti]
	-5.70048	Unigene10827_All	1.2731	hypothetical protein DAPPUDRAFT_305015 [Daphnia pulex]
	-5.70048	Unigene11676_All	1.33569	salivary gland secretion 1 [Drosophila melanogaster]
	-5.70048	Unigene6914_All	1.24214	hypothetical protein DAPPUDRAFT_308200 [Daphnia pulex]
bta-miR-22-5p	-4.70048	Unigene9828_All	2.02922	Ubiquitin-like modifier-activating enzyme 1 [Harpegnathos saltator]
	-4.70048	Unigene4284_All	1.35041	putative beta-N-acetylhexosaminidase [Phallusia mammillata]
	-4.70048	CL1019.Contig9_All	1.71919	hypothetical protein DAPPUDRAFT_308689 [Daphnia pulex]
	-4.70048	Unigene1514_All	1.37763	JHE-like carboxylesterase 1 [Pandalopsis japonica]
	-4.70048	Unigene15446_All	1.3577	PREDICTED: similar to AGAP009809-PA [Tribolium castaneum]
	-4.70048	CL2557.Contig2_All	1.02162	hypothetical protein CAPTEDRAFT_183554 [Capitella teleta]
	-4.70048	CL1934.Contig4_All	1.53514	tick legumain [Haemaphysalis longicornis]
	-4.70048	Unigene16501_All	1.55312	hypothetical protein DAPPUDRAFT_49070 [Daphnia pulex]
	-4.70048	Unigene27651_All	2.38903	hypothetical protein DAPPUDRAFT_307209 [Daphnia pulex]
	-4.70048	Unigene17759_All	1.64882	--
	-4.70048	Unigene1405_All	1.88124	caspase [Eriocheir sinensis]
	-4.70048	CL2515.Contig2_All	1.16811	lipoprotein [Salpingoeca sp. ATCC 50818]
	-4.70048	Unigene8164_All	1.05975	--
	-4.70048	Unigene1487_All	5.96224	hypothetical protein TcasGA2_TC006098 [Tribolium castaneum]
	-4.70048	Unigene10827_All	1.2731	hypothetical protein DAPPUDRAFT_305015 [Daphnia pulex]
	-4.70048	Unigene16133_All	1.51131	PREDICTED: predicted protein-like [Saccoglossus kowalevskii]
	-4.70048	CL1934.Contig1_All	1.26279	tick legumain [Haemaphysalis longicornis]
	-4.70048	Unigene10698_All	1.46879	hypothetical protein DAPPUDRAFT_320085 [Daphnia pulex]
	-4.70048	Unigene11053_All	1.20063	Ostf1 protein [Danio rerio]
	-4.70048	Unigene4331_All	1.24912	PREDICTED: allene oxide synthase-lipoxygenase protein-like [Strongylocentrotus purpuratus]
	-4.70048	Unigene17600_All	1.80414	--
	-4.70048	Unigene10428_All	1.86191	GE23844 [Drosophila yakuba]
	-4.70048	Unigene5860_All	2.04987	PREDICTED: peroxisomal N(1)-acetyl-spermine/spermidine oxidase-like [Bombus terrestris]
	-4.70048	Unigene20709_All	1.09042	PREDICTED: tyrosine-protein phosphatase Lar-like [Amphimedon queenslandica]
	-4.70048	Unigene7890_All	1.26949	cathepsin C [Fenneropenaeus chinensis]
	-4.70048	Unigene20916_All	1.58165	salivary gland secretion 1 [Drosophila melanogaster]
	-4.70048	CL1341.Contig5_All	1.4877	hypothetical protein CAPTEDRAFT_185549 [Capitella teleta]
ssa-miR-10d-5p	-1.12296	Unigene27957_All	11.6116	lysine-tRNA ligase [Acanthamoeba castellanii str. Neff]
aca-let-7d-5p	-1.39648	Unigene17881_All	1.72188	Mucin-2 [Pteropus alecto]
	-1.39648	Unigene12890_All	1.54321	--
	-1.39648	CL1244.Contig3_All	1.58164	hypothetical protein TcasGA2_TC007349 [Tribolium castaneum]
	-1.39648	Unigene28338_All	11.9761	60S ribosomal protein L17 [Cricetulus griseus]
	-1.39648	CL2372.Contig1_All	1.33594	Cysteine sulfinic acid decarboxylase [Harpegnathos saltator]
	-1.39648	CL2219.Contig1_All	1.64313	GST-N-Metaxin-like protein [Daphnia pulex]
	-1.39648	Unigene1514_All	1.37763	JHE-like carboxylesterase 1 [Pandalopsis japonica]
	-1.39648	CL1189.Contig5_All	1.03802	Parp12a protein [Danio rerio]
	-1.39648	CL4457.Contig1_All	3.45603	PREDICTED: PKHD domain-containing transmembrane protein C17orf101 homolog [Nasonia vitripennis]
	-1.39648	Unigene9250_All	1.43731	--
	-1.39648	Unigene168_All	1.25664	protocadherin fat 2 precursor, putative [Pediculus humanus corporis]
	-1.39648	CL518.Contig6_All	2.21912	interferon alpha-inducible protein 27-like [Danio rerio]
	-1.39648	CL1153.Contig4_All	1.06617	JHE-like carboxylesterase 1 [Pandalopsis japonica]
	-1.39648	Unigene3585_All	1.73925	Protein MIF-2, isoform c [Caenorhabditis elegans]
	-1.39648	Unigene15788_All	1.53403	PREDICTED: piwi-like protein 1-like [Amphimedon queenslandica]
	-1.39648	CL3847.Contig1_All	1.24829	antifreeze glycoprotein precursor, partial [Eleginus gracilis]
	-1.39648	Unigene177_All	1.10694	conserved hypothetical protein [Culex quinquefasciatus]
	-1.39648	Unigene28184_All	2.4823	hypothetical protein BRAFLDRAFT_66621 [Branchiostoma floridae]
	-1.39648	Unigene13080_All	1.91329	hypothetical protein DAPPUDRAFT_196566 [Daphnia pulex]
	-1.39648	Unigene24438_All	1.27091	putative triacylglycerol lipase [Daphnia pulex]
	-1.39648	Unigene15364_All	1.08103	PREDICTED: FGGY carbohydrate kinase domain-containing protein-like [Nasonia vitripennis]
bmo-miR-306a-5p	-1.62648	Unigene6962_All	1.19879	RecName: Full=Oplophorus-luciferin 2-monooxygenase non-catalytic subunit; Flags: Precursor
	-1.62648	CL4331.Contig1_All	1.18939	hypothetical protein DAPPUDRAFT_237802 [Daphnia pulex]
	-1.62648	Unigene1874_All	1.59539	--
	-1.62648	CL1024.Contig2_All	1.70526	C-type lectin 1 [Marsupenaeus japonicus]
	-1.62648	Unigene2944_All	1.0725	hypothetical protein BRAFLDRAFT_255398 [Branchiostoma floridae]
	-1.62648	Unigene14226_All	1.08328	hypothetical protein DAPPUDRAFT_248773 [Daphnia pulex]
	-1.62648	Unigene20886_All	1.81776	hypothetical protein DAPPUDRAFT_321740 [Daphnia pulex]
	-1.62648	Unigene18697_All	1.6527	putative microtubule-associated protein, partial [Leishmania braziliensis MHOM/BR/75/M2904]
	-1.62648	Unigene21910_All	1.03601	cytochrome P450 [Ochlerotatus sollicitans]
	-1.62648	Unigene8265_All	1.781	PREDICTED: uncharacterized protein LOC101055644 [Mus musculus]
	-1.62648	Unigene20737_All	1.80403	--
	-1.62648	CL4331.Contig2_All	2.39663	hypothetical protein DAPPUDRAFT_237802 [Daphnia pulex]
	-1.62648	Unigene24246_All	1.14497	amylase I [Litopenaeus vannamei]
	-1.62648	CL4457.Contig1_All	3.45603	PREDICTED: PKHD domain-containing transmembrane protein C17orf101 homolog [Nasonia vitripennis]
	-1.62648	Unigene167_All	1.30016	hypothetical protein DAPPUDRAFT_190107 [Daphnia pulex]
	-1.62648	Unigene5613_All	1.68977	PREDICTED: epoxide hydrolase 4-like [Apis florea]
bmo-miR-31-5p	-3.66627	CL2024.Contig1_All	1.26683	PREDICTED: similar to glucosyl/glucuronosyl transferases [Tribolium castaneum]
	-3.66627	Unigene28175_All	2.08425	3-hydroxybutyrate dehydrogenase [Branchiostoma floridae]
	-3.66627	CL3705.Contig2_All	1.17605	hypothetical protein DAPPUDRAFT_316454 [Daphnia pulex]
bmo-miR-275-5p	-3.70048	Unigene11026_All	1.91426	unknown [Dendroctonus ponderosae]
	-3.70048	CL3555.Contig1_All	2.11209	hypothetical protein DAPPUDRAFT_314322 [Daphnia pulex]
	-3.70048	CL4126.Contig2_All	1.61565	--
bmo-miR-9c-5p	-4.80202	CL253.Contig1_All	1.17509	PREDICTED: serine/threonine-protein phosphatase 6 regulatory ankyrin repeat subunit A-like, partial [Strongylocentrotus purpuratus]
	-4.80202	Unigene15600_All	1.04618	PREDICTED: protein charybde-like [Megachile rotundata]
	-4.80202	Unigene20313_All	1.07597	hypothetical protein TcasGA2_TC013635 [Tribolium castaneum]
	-4.80202	CL680.Contig1_All	2.64063	hypothetical protein BRAFLDRAFT_86061 [Branchiostoma floridae]
	-4.80202	Unigene20818_All	1.49925	hypothetical protein BRAFLDRAFT_89710 [Branchiostoma floridae]
	-4.80202	CL852.Contig2_All	1.37966	proteophosphoglycan 5 [Leishmania major strain Friedlin]
	-4.80202	Unigene10618_All	1.18176	Protein rolling stone [Crassostrea gigas]
	-4.80202	CL1389.Contig1_All	1.12106	hypothetical protein CAPTEDRAFT_161927 [Capitella teleta]
	-4.80202	Unigene1743_All	1.16274	hypothetical protein [Plasmodium chabaudi chabaudi]
	-4.80202	Unigene6688_All	1.37102	GF14512 [Drosophila ananassae]
	-4.80202	CL1389.Contig2_All	1.10311	hypothetical protein CAPTEDRAFT_161927 [Capitella teleta]
	-4.80202	Unigene5907_All	12.0286	70 kDa heat shock protein [Cryptosporidium hominis]
	-4.80202	CL1525.Contig3_All	2.20957	hypothetical protein I79_020146 [Cricetulus griseus]
	-4.80202	Unigene20032_All	1.74752	hypothetical protein DAPPUDRAFT_327006 [Daphnia pulex]
	-4.80202	Unigene24983_All	5.12622	transcription factor protein [Ciona intestinalis]
	-4.80202	Unigene5165_All	1.32931	hypothetical protein PTSG_12949 [Salpingoeca sp. ATCC 50818]
	-4.80202	CL183.Contig3_All	1.64399	caspase [Marsupenaeus japonicus]
	-4.80202	Unigene21910_All	1.03601	cytochrome P450 [Ochlerotatus sollicitans]
	-4.80202	Unigene23246_All	1.2647	Sorting nexin-9 [Acromyrmex echinatior]
	-4.80202	Unigene5164_All	1.94783	PREDICTED: hypothetical protein LOC100641148, partial [Amphimedon queenslandica]
	-4.80202	Unigene22872_All	1.79421	putative kinesin K39 [Leishmania major strain Friedlin]
	-4.80202	Unigene17238_All	11.5261	ribosomal protein S16 [Plutella xylostella]
hme-miR-2788-3p	-3.90994	CL1738.Contig1_All	1.5815	hypothetical protein DAPPUDRAFT_308055 [Daphnia pulex]
	-3.90994	CL1738.Contig2_All	1.68497	hypothetical protein DAPPUDRAFT_308055 [Daphnia pulex]
	-3.90994	Unigene6209_All	1.76934	trypsin [Acetes chinensis]
	-3.90994	CL3705.Contig2_All	1.17605	hypothetical protein DAPPUDRAFT_316454 [Daphnia pulex]
	-3.90994	Unigene16876_All	1.23653	beta-N-acetylglucosaminidase [Litopenaeus vannamei]
	-3.90994	Unigene23717_All	1.60553	hypothetical protein [Entamoeba histolytica HM-1:IMSS]
dre-miR-10b-5p	-1.1565	Unigene27957_All	11.6116	lysine-tRNA ligase [Acanthamoeba castellanii str. Neff]
	-1.1565	CL3071.Contig2_All	1.01408	hypothetical protein DAPPUDRAFT_309106 [Daphnia pulex]
dpu-miR-193	-1.27447	Unigene18431_All	2.40141	collagenolytic serine protease [Fenneropenaeus chinensis]
	-1.27447	Unigene3097_All	1.10777	hypothetical protein NEMVEDRAFT_v1g220148 [Nematostella vectensis]
	-1.27447	Unigene4329_All	1.85377	PREDICTED: probable L-asparaginase periplasmic-like [Strongylocentrotus purpuratus]
	-1.27447	CL885.Contig5_All	1.50737	PREDICTED: tubulin, beta 2C-like [Saccoglossus kowalevskii]
	-1.27447	CL2681.Contig1_All	1.3552	PREDICTED: solute carrier family 10 (sodium/bile acid cotransporter family), member 2-like [Saccoglossus kowalevskii]
	-1.27447	Unigene23086_All	1.163	PREDICTED: hypothetical protein LOC100680405 [Nasonia vitripennis]
mja-miR-6492	1.28978	Unigene1959_All	-1.51382	--
lgi-miR-750	1.06897	CL3669.Contig1_All	-1.46875	FYVE finger-containing phosphoinositide kinase, putative [Pediculus humanus corporis]
oan-miR-145-5p	2.97759	CL2591.Contig1_All	-2.58818	myosin heavy chain type 1 [Litopenaeus vannamei]
	2.97759	CL866.Contig1_All	-1.12981	myosin heavy chain type 2 [Litopenaeus vannamei]
	2.97759	CL674.Contig1_All	-1.54404	Ribosome-binding protein 1 [Columba livia]
isc-miR-750	1.07175	CL2812.Contig2_All	-1.13368	Broad-complex protein isoform 4 [Penaeus monodon]
	1.07175	CL3669.Contig1_All	-1.46875	FYVE finger-containing phosphoinositide kinase, putative [Pediculus humanus corporis]
ame-miR-750	1.06922	CL2812.Contig2_All	-1.13368	Broad-complex protein isoform 4 [Penaeus monodon]
	1.06922	CL3669.Contig1_All	-1.46875	FYVE finger-containing phosphoinositide kinase, putative [Pediculus humanus corporis]
dre-miR-30e-3p	1.09093	CL2591.Contig1_All	-2.58818	myosin heavy chain type 1 [Litopenaeus vannamei]
chi-miR-500-3p	2.41499	CL1240.Contig6_All	-1.13574	proteophosphoglycan ppg4 [Leishmania braziliensis MHOM/BR/75/M2904]
	2.41499	Unigene20349_All	-1.18765	ankyrin repeat-containing protein, putative [Pediculus humanus corporis]
mja-miR-6489-3p	1.15839	Unigene4952_All	-2.32518	--
ipu-miR-30e	1.10487	CL2591.Contig1_All	-2.58818	myosin heavy chain type 1 [Litopenaeus vannamei]
dre-miR-107b	3.10687	CL2591.Contig1_All	-2.58818	myosin heavy chain type 1 [Litopenaeus vannamei]
	3.10687	CL1260.Contig2_All	-1.15301	hypothetical protein CGI_10027358 [Crassostrea gigas]
	3.10687	Unigene20349_All	-1.18765	ankyrin repeat-containing protein, putative [Pediculus humanus corporis]
	3.10687	CL866.Contig1_All	-1.12981	myosin heavy chain type 2 [Litopenaeus vannamei]
aca-miR-103-3p	1.13446	CL2591.Contig1_All	-2.58818	myosin heavy chain type 1 [Litopenaeus vannamei]
	1.13446	Unigene20349_All	-1.18765	ankyrin repeat-containing protein, putative [Pediculus humanus corporis]
	1.13446	CL866.Contig1_All	-1.12981	myosin heavy chain type 2 [Litopenaeus vannamei]
mja-miR-6489-5p	1.18251	CL1919.Contig1_All	-1.96421	sarcoplasmic calcium-binding protein [Litopenaeus vannamei]
	1.18251	CL2426.Contig2_All	-1.02374	conserved hypothetical protein [Pediculus humanus corporis]
	1.18251	CL1240.Contig6_All	-1.13574	proteophosphoglycan ppg4 [Leishmania braziliensis MHOM/BR/75/M2904]
	1.18251	Unigene15684_All	-1.24426	suppressors of cytokine signaling-5, putative [Pediculus humanus corporis]
ssa-let-7f-5p	2.80202	Unigene2897_All	-1.18228	--
bta-miR-4286	4.94337	CL1919.Contig1_All	-1.96421	sarcoplasmic calcium-binding protein [Litopenaeus vannamei]
cte-miR-750	1.07242	CL2812.Contig2_All	-1.13368	Broad-complex protein isoform 4 [Penaeus monodon]
	1.07242	CL3669.Contig1_All	-1.46875	FYVE finger-containing phosphoinositide kinase, putative [Pediculus humanus corporis]
